# Supplementary material for: Inflammation and Oxidative Stress Induce NGF Secretion by Pulmonary Arterial Cells through a TGF-β1-Dependent Mechanism
Source: Cells. 2022 Sep 7;11(18):2795. doi: 10.3390/cells11182795 (PMC9496672; doi:10.3390/cells11182795)
Supplement: Supplementary file 1 [file cells-11-02795-s001.zip]

Archive with 1 entries (1 files):
- cells-1681768-supplementary.pdf
